# Supplementary material for: Evaluation of Antibody Responses to COVID-19 Vaccines among Solid Tumor and Hematologic Patients
Source: Cancers (Basel). 2021 Aug 26;13(17):4312. doi: 10.3390/cancers13174312 (PMC8430869; doi:10.3390/cancers13174312)
Supplement: Supplementary file 1 [file cancers-13-04312-s001.zip]

Archive with 1 entries (1 files):
- cancers-1335667-supplementary.pdf
